# Supplementary material for: Management of Low Birth Weight in Canine and Feline Species: Breeder Profiling
Source: Animals (Basel). 2021 Oct 13;11(10):2953. doi: 10.3390/ani11102953 (PMC8532740; doi:10.3390/ani11102953)
Supplement: Supplementary file 1 [file animals-11-02953-s001.zip]

Archive with 1 entries (1 files):
- animals-1340201-supplementary.pdf
